# Supplementary material for: Sensory deprivation during early development causes an increased exploratory behavior in a whisker-dependent decision task
Source: Brain Behav. 2012 Nov 29;3(1):24–34. doi: 10.1002/brb3.102 (PMC3568787; doi:10.1002/brb3.102)
Supplement: Supplementary file 3 [file brb30003-0024-SD3.txt]

0
1
2
3
4
5
6
Duration
(s)
3 3.5 4 4.5 5 5.5
Gap distance (cm)
0
1
2
3
4
5
6
Duration
(s)
3 3.5 4 4.5 5 5.5
Gap distance (cm)
3 3.5 4 4.5 5 5.5
0
1
2
3
4
5
6
7
8
Number
of
attempts
Gap distance (cm)
0
1
2
3
4
5
6
7
8
Number
of
attempts
3 3.5 4 4.5 5 5.5
Gap distance (cm)
AB
CD
Supplementary Figure 1: Data plotted per animal. Each point at each gap distance
is from one animal.
The number of attempts for control (A) and P0 (B) animals. The duration of an attempt in
control (C) and P0 (D) animals. Error bars show mean ± SEM
Not all animals crossed at all gap distances (Control n=12; P0 n=15)
